# Supplementary material for: Urban Stormwater Resilience Assessment Method Based on Cloud Model and TOPSIS
Source: Int J Environ Res Public Health. 2021 Dec 21;19(1):38. doi: 10.3390/ijerph19010038 (PMC8751000; doi:10.3390/ijerph19010038)
Supplement: Supplementary file 1 [file ijerph-19-00038-s001.zip]

Archive with 1 entries (1 files):
- ijerph-1484791-supplementary.pdf
